# Supplementary material for: (1S)-1,2-O-Benzyl­idene-α-d-glucurono-6,3-lactone
Source: Acta Crystallogr Sect E Struct Rep Online. 2009 Jan 31;65(Pt 2):o414–5. doi: 10.1107/S1600536809002876 (PMC2968165; doi:10.1107/S1600536809002876)
Supplement: Supplementary file 2 [file e-65-0o414-Isup2.hkl]

data_I
#  11211507    benzylidene gluco major     
_audit_creation_date        08-11-21
_audit_creation_method      CRYSTALS 

_cell_length_a                    5.63290(10)
_cell_angle_alpha                 90
_cell_length_b                    7.8943(2)
_cell_angle_beta                  99.9545(9)
_cell_length_c                    13.3182(3)
_cell_angle_gamma                 90

# NOTE Fc on scale of Fo,      2.19441
# Status flags: 
#    o - used in refinement 
#    < - excluded by I/sigmaI cutoff 
#    x - excluded for another reason  

loop_
_refln_index_h
_refln_index_k
_refln_index_l
_refln_F_squared_meas
_refln_F_squared_calc
_refln_F_squared_sigma
_refln_observed_status
   2   0   0      486.50      611.37       12.00 o
   3   0   0     2517.40     2447.43       48.20 o
   4   0   0      817.20      789.53       12.60 o
   5   0   0      335.50      340.77        6.10 o
   6   0   0       10.90       14.92        1.30 o
   2   1   0     2094.60     2232.40       28.57 o
   3   1   0     3491.40     3332.99       44.52 o
   4   1   0       28.05       28.98        0.82 o
   5   1   0      168.30      174.66        2.79 o
   6   1   0       97.25      125.35        2.31 o
   7   1   0        8.20        9.93        3.60 o
   1   2   0    12259.00    13338.21      178.21 o
   2   2   0      164.10      136.13        2.84 o
   3   2   0      967.20      901.08       17.13 o
   4   2   0      519.20      525.87        9.82 o
   5   2   0      379.85      372.49        6.40 o
   6   2   0      256.50      250.26        6.49 o
   7   2   0       15.20       18.90        3.54 o
   1   3   0      587.90      589.01        6.62 o
   2   3   0      723.05      740.14        9.94 o
   3   3   0     1561.10     1467.23       21.54 o
   4   3   0      130.60      131.65        3.66 o
   5   3   0      168.95      166.82        3.76 o
   6   3   0       28.00       33.90        2.09 o
   0   4   0     3221.45     3084.93       63.05 o
   1   4   0      710.85      690.23        7.97 o
   2   4   0      801.20      793.62       10.59 o
   3   4   0      463.85      451.32        8.10 o
   4   4   0       46.05       57.48        1.80 o
   5   4   0       94.10      109.99        2.94 o
   6   4   0      228.20      215.68        6.74 o
   1   5   0      430.15      397.17        5.34 o
   2   5   0      435.70      455.53        5.59 o
   3   5   0       36.75       36.17        1.26 o
   4   5   0       92.95       97.14        2.55 o
   5   5   0       32.95       37.27        2.17 o
   6   5   0      112.65      100.46        6.01 o
   0   6   0     1169.35     1066.41       18.46 o
   1   6   0      277.10      280.46        3.80 o
   2   6   0      267.50      285.12        4.36 o
   3   6   0      299.20      316.21        5.52 o
   4   6   0       21.00       20.13        1.70 o
   5   6   0       32.55       33.27        3.39 o
   1   7   0      239.25      246.96        4.33 o
   2   7   0       51.80       52.88        1.42 o
   3   7   0       71.05       71.79        3.01 o
   4   7   0       -1.85        0.69        2.50 o
   5   7   0       36.20       36.15        4.08 o
   0   8   0       23.35       20.42        2.27 o
   1   8   0       39.95       38.98        1.63 o
   2   8   0      328.30      324.02        5.99 o
   3   8   0      275.15      245.20       10.64 o
   4   8   0       58.60       63.13        4.83 o
   1   9   0      206.85      202.55        4.43 o
   2   9   0       33.80       32.09        3.34 o
   3   9   0        6.55        9.38        3.62 o
   0  10   0      401.45      363.51       18.10 o
   1  10   0      196.80      186.73        8.32 o
  -7   0   1       -3.30        0.05        3.10 o
  -6   0   1       29.10       28.49        1.80 o
  -5   0   1       34.20       36.42        1.40 o
  -4   0   1       66.70       84.25        2.30 o
  -3   0   1      485.30      478.15        8.40 o
  -2   0   1      330.00      361.26        5.60 o
   2   0   1     1004.70      966.64       14.90 o
   3   0   1       38.00       46.25        1.10 o
   4   0   1       53.10       53.20        1.40 o
   5   0   1     1177.60     1228.75       20.50 o
   6   0   1       66.50       67.30        2.50 o
  -7   1   1       84.45       85.98        5.31 o
  -6   1   1      179.70      175.00        3.64 o
  -5   1   1      427.75      388.96        7.73 o
  -4   1   1       11.40       12.23        0.98 o
  -3   1   1      535.15      542.95       10.22 o
  -2   1   1     9361.55     9994.50      172.23 o
   2   1   1     5567.80     5623.15       68.02 o
   3   1   1      553.35      534.49        7.13 o
   4   1   1      145.45      149.05        2.02 o
   5   1   1      430.00      435.10        5.99 o
   6   1   1      197.15      192.23        3.83 o
   7   1   1       61.40       59.25        6.80 o
  -7   2   1       -1.40        2.45        2.45 o
  -6   2   1       44.60       44.54        2.53 o
  -5   2   1       49.15       54.68        1.92 o
  -4   2   1      200.00      213.98        4.48 o
  -3   2   1      345.70      318.65        6.53 o
  -2   2   1     1817.75     1888.19       24.96 o
  -1   2   1     8793.75     9433.53      114.76 o
   0   2   1     1618.40     1844.60       22.27 o
   1   2   1      380.30      401.39        4.53 o
   2   2   1      670.65      618.82        8.75 o
   3   2   1      277.45      269.50        5.66 o
   4   2   1       27.55       27.23        1.19 o
   5   2   1      749.00      803.91       13.13 o
   6   2   1      116.90      117.60        3.62 o
  -6   3   1      270.10      263.12        6.74 o
  -5   3   1        5.95       16.17        1.66 o
  -4   3   1      191.35      182.07        4.79 o
  -3   3   1      703.15      737.53       13.52 o
  -2   3   1     3199.05     3156.87       42.83 o
  -1   3   1      531.65      518.52        6.50 o
   0   3   1     1797.45     1839.02       19.96 o
   1   3   1      612.15      600.50        7.21 o
   2   3   1     2624.10     2559.92       48.95 o
   3   3   1       64.35       78.26        1.52 o
   4   3   1      829.00      829.71       11.48 o
   5   3   1      410.15      420.11        6.65 o
   6   3   1       46.35       46.17        3.42 o
  -6   4   1      106.65       97.90        4.21 o
  -5   4   1        3.95        2.80        1.76 o
  -4   4   1      257.35      286.18        4.99 o
  -3   4   1       80.30       84.19        2.13 o
  -2   4   1      606.35      598.07        7.90 o
  -1   4   1     4919.00     4760.10       52.60 o
   0   4   1      813.05      813.94        9.30 o
   1   4   1     1179.60     1118.47       13.04 o
   2   4   1      696.75      758.68        8.34 o
   3   4   1      150.60      147.34        3.16 o
   4   4   1        3.10        4.65        0.99 o
   5   4   1      652.35      673.25       11.38 o
   6   4   1       79.90       89.68        5.17 o
  -6   5   1       20.75       22.18        3.23 o
  -5   5   1       31.25       31.79        2.41 o
  -4   5   1       13.00       12.06        1.49 o
  -3   5   1      508.90      530.93        9.25 o
  -2   5   1      402.50      401.88        5.34 o
  -1   5   1     2425.25     2273.24       26.51 o
   0   5   1     3583.95     3444.22       41.01 o
   1   5   1      977.75     1015.43       10.99 o
   2   5   1      342.85      334.47        4.42 o
   3   5   1      328.15      351.43        7.58 o
   4   5   1      925.05      914.05       14.02 o
   5   5   1        5.45        6.31        1.63 o
   6   5   1        2.45        1.26        2.82 o
  -5   6   1       40.25       37.90        3.58 o
  -4   6   1      426.05      413.20       12.34 o
  -3   6   1      115.75      115.27        3.48 o
  -2   6   1      382.15      392.15        5.59 o
  -1   6   1      189.65      176.77        3.04 o
   0   6   1      538.30      493.48        6.93 o
   1   6   1      178.05      177.72        2.79 o
   2   6   1      823.65      831.43       10.62 o
   3   6   1       41.70       41.93        1.56 o
   4   6   1       16.40       19.98        1.77 o
   5   6   1      174.75      190.45        5.69 o
  -5   7   1       -0.90        5.07        6.38 o
  -4   7   1       27.00       24.10        3.23 o
  -3   7   1      260.05      249.12        5.55 o
  -2   7   1      200.10      202.85        3.71 o
  -1   7   1      263.60      244.03        4.03 o
   0   7   1      358.85      347.67        5.24 o
   1   7   1      890.10      844.14       11.53 o
   2   7   1        3.35        2.46        0.86 o
   3   7   1      234.30      247.91        4.74 o
   4   7   1       46.55       44.46        4.07 o
   5   7   1       59.85       60.04        4.58 o
  -4   8   1      295.15      281.66       11.90 o
  -3   8   1       81.25       85.64        3.94 o
  -2   8   1      227.10      238.03        4.60 o
  -1   8   1      170.65      164.94        3.30 o
   0   8   1       22.05       22.43        1.64 o
   1   8   1      275.65      274.73        5.23 o
   2   8   1      175.40      184.24        3.67 o
   3   8   1       98.55       89.03        5.32 o
   4   8   1       13.15        9.80        3.55 o
  -3   9   1       45.55       53.18        5.40 o
  -2   9   1       65.95       69.65        4.32 o
  -1   9   1       64.75       65.21        2.66 o
   0   9   1       27.20       21.34        1.91 o
   1   9   1      102.55      111.56        3.38 o
   2   9   1       73.65       82.50        4.76 o
   3   9   1       30.45       33.57        3.98 o
  -1  10   1       31.20       33.18        4.38 o
   0  10   1       92.90       85.64        4.55 o
   1  10   1       17.90       22.66        4.22 o
  -7   0   2        6.20        3.80        4.20 o
  -6   0   2       24.00       21.33        1.60 o
  -5   0   2      248.00      244.98        6.00 o
  -4   0   2     2482.00     2501.46       44.30 o
  -3   0   2     3765.10     3651.42       62.20 o
  -2   0   2     1232.90     1318.62       20.60 o
   1   0   2     1355.50     1508.28       23.50 o
   2   0   2      417.60      437.15        7.20 o
   3   0   2       90.80      110.57        1.70 o
   4   0   2     5165.80     5114.03       72.10 o
   5   0   2        1.40        0.85        0.90 o
   6   0   2       10.80       10.38        1.70 o
  -7   1   2       25.85       26.80        3.53 o
  -6   1   2       98.00      107.19        2.20 o
  -5   1   2      106.95       92.91        2.25 o
  -4   1   2      154.65      137.87        2.61 o
  -3   1   2       88.20       90.37        1.52 o
  -2   1   2     6766.75     7045.95       91.50 o
   1   1   2     1367.65     1561.80       15.01 o
   2   1   2       21.00       14.04        0.46 o
   3   1   2      235.65      223.04        2.81 o
   4   1   2       23.45       29.53        0.78 o
   5   1   2      246.65      252.76        3.78 o
   6   1   2      165.50      153.96        3.44 o
  -7   2   2       21.55       24.88        3.52 o
  -6   2   2       19.95       22.24        2.20 o
  -5   2   2       59.00       55.58        1.52 o
  -4   2   2     1691.60     1643.57       24.70 o
  -3   2   2      630.00      586.51        9.24 o
  -2   2   2     2409.55     2504.88       34.58 o
  -1   2   2     1121.45     1179.67       13.29 o
   0   2   2     8168.45     8903.03       82.91 o
   1   2   2      671.70      712.56        6.98 o
   2   2   2        4.00        3.45        0.32 o
   3   2   2     1381.95     1278.68       16.66 o
   4   2   2      984.40     1013.67       13.84 o
   5   2   2      703.15      672.84       10.92 o
   6   2   2       62.30       57.95        2.78 o
  -6   3   2       95.65       99.77        4.69 o
  -5   3   2       15.40       14.83        1.68 o
  -4   3   2       18.40       21.35        1.90 o
  -3   3   2      177.60      183.87        4.18 o
  -2   3   2       74.85       84.16        1.31 o
  -1   3   2     4959.45     5147.25       55.69 o
   0   3   2     2158.95     2268.58       23.42 o
   1   3   2     1127.35     1091.67       13.58 o
   2   3   2      443.75      441.88        5.10 o
   3   3   2      206.70      205.34        2.77 o
   4   3   2      562.75      621.22        8.99 o
   5   3   2      348.70      348.47        5.82 o
   6   3   2      153.00      157.09        6.07 o
  -6   4   2       13.70       16.95        3.27 o
  -5   4   2      135.00      129.43        4.03 o
  -4   4   2      247.85      253.20        5.04 o
  -3   4   2      206.45      226.79        3.88 o
  -2   4   2     2608.90     2601.14       32.65 o
  -1   4   2     3746.70     3603.22       43.99 o
   0   4   2      476.10      458.61        5.45 o
   1   4   2      277.05      307.55        3.26 o
   2   4   2     1178.85     1130.39       14.56 o
   3   4   2      867.45      856.97       10.18 o
   4   4   2      494.35      462.16        7.90 o
   5   4   2      431.90      409.22        8.28 o
   6   4   2       21.85       13.55        3.00 o
  -6   5   2       21.15       24.80        3.92 o
  -5   5   2       14.05       16.33        2.16 o
  -4   5   2       51.50       47.65        2.27 o
  -3   5   2      207.00      216.94        3.82 o
  -2   5   2      377.35      394.34        5.05 o
  -1   5   2      199.65      203.28        2.85 o
   0   5   2     1050.55     1005.15       11.67 o
   1   5   2      598.60      572.78        6.93 o
   2   5   2      286.80      285.93        4.05 o
   3   5   2       41.90       44.79        1.24 o
   4   5   2     1534.70     1485.10       23.02 o
   5   5   2      246.15      251.07        5.84 o
   6   5   2      196.95      189.07        9.39 o
  -5   6   2       -0.40        2.26        2.60 o
  -4   6   2        3.95        2.93        1.82 o
  -3   6   2      213.45      212.18        4.90 o
  -2   6   2     2968.80     2767.87       38.09 o
  -1   6   2      813.55      779.68       10.92 o
   0   6   2      117.20      114.93        2.02 o
   1   6   2       45.45       48.00        1.24 o
   2   6   2     1125.55     1098.19       14.39 o
   3   6   2       39.20       42.62        1.27 o
   4   6   2      474.10      481.19        9.38 o
   5   6   2       44.50       41.94        3.63 o
  -5   7   2        5.55       13.47        3.00 o
  -4   7   2      111.85      119.94        5.76 o
  -3   7   2      286.45      290.67        6.54 o
  -2   7   2      109.70      110.65        2.33 o
  -1   7   2       48.90       55.23        1.66 o
   0   7   2       31.00       31.23        1.36 o
   1   7   2      573.80      560.10        8.65 o
   2   7   2       23.45       25.52        1.06 o
   3   7   2      191.60      187.29        3.96 o
   4   7   2      698.65      672.41       16.77 o
   5   7   2        0.55        0.24        3.12 o
  -4   8   2       22.50       21.96        4.91 o
  -3   8   2       22.45       30.74        2.59 o
  -2   8   2      397.75      391.61        7.93 o
  -1   8   2      485.55      457.55        9.19 o
   0   8   2       55.85       52.91        1.98 o
   1   8   2       51.25       51.97        1.88 o
   2   8   2      356.85      349.22        7.18 o
   3   8   2      138.80      146.47        6.47 o
   4   8   2        6.65        2.71        4.27 o
  -3   9   2       20.65       12.73        4.10 o
  -2   9   2       44.85       45.93        3.63 o
  -1   9   2       93.90       84.60        3.36 o
   0   9   2       53.45       53.12        2.16 o
   1   9   2       43.20       44.07        2.79 o
   2   9   2      105.00      112.57        5.42 o
   3   9   2       37.80       29.37        4.45 o
  -1  10   2       84.65       98.34        5.77 o
   0  10   2       27.05       27.67        3.40 o
   1  10   2       69.75       71.23        5.48 o
  -7   0   3        8.70        9.02        4.10 o
  -6   0   3      233.00      242.58        7.40 o
  -5   0   3      437.70      452.52        8.70 o
  -4   0   3      391.50      426.60        7.20 o
  -3   0   3     3880.30     4031.67       64.80 o
  -2   0   3      445.30      451.31        6.80 o
  -1   0   3       33.60       37.42        1.00 o
   1   0   3      271.40      316.72        3.90 o
   2   0   3      127.10      120.71        1.80 o
   3   0   3      185.80      189.32        3.20 o
   4   0   3     3713.70     3657.84       55.90 o
   5   0   3        3.20        3.90        1.00 o
   6   0   3       35.00       34.61        2.40 o
  -7   1   3        4.70        5.46        3.44 o
  -6   1   3        3.15        1.59        0.96 o
  -5   1   3       62.00       76.07        1.68 o
  -4   1   3      775.80      760.40       11.83 o
  -3   1   3     1511.80     1577.60       19.17 o
  -2   1   3     1894.70     1947.36       25.53 o
  -1   1   3     1752.15     1917.56       23.97 o
   0   1   3     5213.65     6148.16       76.32 o
   1   1   3      292.55      296.44        3.08 o
   2   1   3     1922.60     1962.43       21.14 o
   3   1   3      903.05      932.29       10.24 o
   4   1   3      507.15      492.04        6.72 o
   5   1   3       72.00       73.43        1.49 o
   6   1   3      372.90      321.51        7.29 o
  -7   2   3        6.50        7.88        2.44 o
  -6   2   3       96.50      102.30        4.11 o
  -5   2   3      619.30      637.52       10.00 o
  -4   2   3      135.05      129.92        2.41 o
  -3   2   3     1317.50     1277.26       16.10 o
  -2   2   3      324.10      333.38        4.36 o
  -1   2   3     2360.55     2431.25       28.00 o
   0   2   3     2964.50     3302.91       36.89 o
   1   2   3      221.80      223.50        2.41 o
   2   2   3       18.65       14.88        0.46 o
   3   2   3     1140.35     1114.34       12.34 o
   4   2   3      952.80      965.47       11.73 o
   5   2   3      251.60      267.67        4.34 o
   6   2   3      127.35      133.31        4.19 o
  -6   3   3      137.70      126.76        5.85 o
  -5   3   3       43.75       41.84        2.64 o
  -4   3   3     1533.30     1510.17       23.66 o
  -3   3   3     1060.80     1086.33       15.22 o
  -2   3   3     2678.30     2759.13       31.08 o
  -1   3   3     1611.15     1564.85       17.45 o
   0   3   3     3866.00     3843.54       41.62 o
   1   3   3      482.75      523.56        5.56 o
   2   3   3     1356.85     1335.25       14.43 o
   3   3   3      544.65      523.21        6.48 o
   4   3   3       42.25       42.02        1.28 o
   5   3   3        7.45       10.87        1.19 o
   6   3   3       55.45       43.28        4.66 o
  -6   4   3       15.20       15.18        3.60 o
  -5   4   3      290.85      269.11        9.01 o
  -4   4   3       81.60       82.17        3.18 o
  -3   4   3       76.55       70.57        1.88 o
  -2   4   3     1944.10     1909.35       26.98 o
  -1   4   3       73.95       74.16        1.36 o
   0   4   3     2577.00     2504.35       29.17 o
   1   4   3      592.65      566.45        6.65 o
   2   4   3      268.00      285.28        3.40 o
   3   4   3      117.00      111.45        2.06 o
   4   4   3      452.50      468.02        6.65 o
   5   4   3       51.35       57.32        2.38 o
   6   4   3      104.65      114.58        6.14 o
  -6   5   3      166.45      174.20        8.06 o
  -5   5   3      162.60      152.66        5.24 o
  -4   5   3     1053.45     1005.20       20.01 o
  -3   5   3     2962.55     2792.67       51.14 o
  -2   5   3      150.05      143.58        2.55 o
  -1   5   3       55.55       50.62        1.28 o
   0   5   3     2390.55     2226.51       26.23 o
   1   5   3        1.60        4.45        0.57 o
   2   5   3       61.05       59.62        1.20 o
   3   5   3      868.60      850.23       10.86 o
   4   5   3      199.00      220.40        4.04 o
   5   5   3       23.45       23.98        2.16 o
  -5   6   3       16.80       19.62        2.98 o
  -4   6   3      157.35      148.74        5.96 o
  -3   6   3      352.30      361.16        6.55 o
  -2   6   3      242.50      256.14        3.87 o
  -1   6   3      213.15      227.42        3.37 o
   0   6   3     1649.65     1562.73       19.60 o
   1   6   3       58.70       56.26        1.32 o
   2   6   3      438.30      441.03        5.88 o
   3   6   3      148.15      162.46        2.45 o
   4   6   3      200.00      198.29        4.67 o
   5   6   3        8.85       10.97        3.00 o
  -5   7   3      234.05      213.19        9.89 o
  -4   7   3      183.65      179.75        7.81 o
  -3   7   3     1029.30     1003.11       27.38 o
  -2   7   3      381.15      357.96        6.16 o
  -1   7   3      156.80      157.49        2.95 o
   0   7   3     1055.50     1011.85       13.40 o
   1   7   3      134.50      136.76        2.55 o
   2   7   3      181.40      181.36        3.52 o
   3   7   3       76.60       78.73        2.17 o
   4   7   3       36.60       41.34        2.81 o
  -4   8   3       96.70       93.70        7.12 o
  -3   8   3        0.75        1.09        2.23 o
  -2   8   3       11.65       10.50        1.57 o
  -1   8   3       15.05       18.58        1.43 o
   0   8   3      685.25      652.63       12.04 o
   1   8   3      133.55      151.06        2.94 o
   2   8   3      231.80      229.93        5.09 o
   3   8   3       28.35       32.69        3.51 o
   4   8   3        5.55        3.08        3.40 o
  -3   9   3      100.85      113.34        7.07 o
  -2   9   3      121.20      132.24        6.22 o
  -1   9   3       88.40       86.79        3.65 o
   0   9   3      165.90      177.06        5.59 o
   1   9   3       61.95       66.74        2.69 o
   2   9   3       75.75       76.56        5.07 o
   3   9   3       -2.10        1.51        5.20 o
  -1  10   3       18.85       14.05        4.09 o
   0  10   3       44.75       44.42        3.82 o
  -7   0   4       -0.10        1.99        2.34 o
  -6   0   4      748.20      737.22       27.00 o
  -5   0   4       22.80       25.76        1.30 o
  -4   0   4     1732.30     1612.84       26.80 o
  -3   0   4      199.60      192.92        3.30 o
  -2   0   4     1125.20     1193.23       17.00 o
  -1   0   4      104.40      115.73        2.40 o
   0   0   4     1891.40     1940.44       31.90 o
   1   0   4       58.80       82.59        0.90 o
   2   0   4      124.70      134.59        2.30 o
   3   0   4      423.00      387.75        7.40 o
   4   0   4        2.90        2.54        0.70 o
   5   0   4      651.80      658.08       12.10 o
   6   0   4        3.20        1.22        2.10 o
  -7   1   4       -1.90        2.84        5.61 o
  -6   1   4      186.30      180.42        6.03 o
  -5   1   4       52.40       58.66        1.56 o
  -4   1   4       94.45       90.38        1.91 o
  -3   1   4     2581.35     2461.35       31.92 o
  -2   1   4      958.55      991.61       11.87 o
  -1   1   4     1625.20     1706.34       19.44 o
   0   1   4       93.00       86.03        1.24 o
   1   1   4      721.90      752.67        7.64 o
   2   1   4     6913.45     6691.66       71.85 o
   3   1   4      526.75      526.31        5.97 o
   4   1   4      179.55      167.47        2.26 o
   5   1   4      260.95      253.23        3.47 o
   6   1   4      154.95      143.28        5.13 o
  -7   2   4        6.75        7.12        2.60 o
  -6   2   4      160.50      170.11        5.21 o
  -5   2   4      575.25      597.07        9.71 o
  -4   2   4     1363.30     1335.66       17.44 o
  -3   2   4      774.35      811.79        9.50 o
  -2   2   4     1336.25     1352.18       17.78 o
  -1   2   4     1806.50     1828.50       20.82 o
   0   2   4     1589.60     1651.57       16.55 o
   1   2   4      937.05      927.97        9.49 o
   2   2   4      837.30      737.07        8.43 o
   3   2   4       34.70       37.82        0.71 o
   4   2   4      230.20      232.87        3.22 o
   5   2   4      689.15      664.33       10.49 o
   6   2   4       19.65       20.00        2.94 o
  -6   3   4      159.70      149.97        5.86 o
  -5   3   4      253.30      269.25        4.55 o
  -4   3   4      186.10      168.67        4.26 o
  -3   3   4       17.25       21.41        0.74 o
  -2   3   4     1710.15     1633.80       19.55 o
  -1   3   4     1396.70     1365.44       15.13 o
   0   3   4      469.90      465.77        5.38 o
   1   3   4      275.80      277.27        3.37 o
   2   3   4     1232.25     1170.49       13.23 o
   3   3   4     1004.70      905.94       11.25 o
   4   3   4      125.35      124.73        2.43 o
   5   3   4      255.35      264.18        4.82 o
   6   3   4      213.00      192.19        8.66 o
  -6   4   4       11.60       10.23        3.25 o
  -5   4   4      510.05      472.68       12.92 o
  -4   4   4      598.25      589.18        9.85 o
  -3   4   4      199.40      219.31        3.29 o
  -2   4   4     1236.35     1215.23       14.78 o
  -1   4   4      477.10      425.63        5.74 o
   0   4   4      275.35      277.29        3.50 o
   1   4   4      453.70      446.82        5.27 o
   2   4   4      514.55      491.24        5.87 o
   3   4   4      456.25      465.09        5.52 o
   4   4   4      379.70      383.61        5.98 o
   5   4   4      500.35      471.05       13.02 o
   6   4   4       28.40       29.88        3.83 o
  -6   5   4       42.10       35.87        4.84 o
  -5   5   4       67.45       61.68        4.22 o
  -4   5   4      516.55      510.35       11.08 o
  -3   5   4      505.45      489.18        7.48 o
  -2   5   4      203.35      197.61        3.18 o
  -1   5   4      421.30      377.85        5.58 o
   0   5   4      997.30      979.30       11.53 o
   1   5   4      545.20      546.41        6.75 o
   2   5   4       51.95       54.71        1.13 o
   3   5   4       53.25       57.87        1.20 o
   4   5   4       81.70       84.06        2.20 o
   5   5   4      176.80      176.05        7.34 o
  -5   6   4      198.10      216.02        7.88 o
  -4   6   4      134.45      128.72        6.13 o
  -3   6   4       44.55       44.43        1.83 o
  -2   6   4     1208.85     1152.65       19.78 o
  -1   6   4      197.30      200.80        3.83 o
   0   6   4       30.45       34.20        1.13 o
   1   6   4       38.55       40.05        1.20 o
   2   6   4       97.65      100.49        1.95 o
   3   6   4      620.15      623.06        9.13 o
   4   6   4        3.20        2.79        1.48 o
   5   6   4      176.65      182.00        8.23 o
  -5   7   4      122.30      123.51        6.93 o
  -4   7   4      343.10      313.94       11.21 o
  -3   7   4      109.05      121.56        4.23 o
  -2   7   4      106.25      115.69        2.45 o
  -1   7   4       49.10       52.56        1.64 o
   0   7   4      388.80      414.83        6.18 o
   1   7   4      181.30      200.89        3.15 o
   2   7   4       95.45       93.93        2.40 o
   3   7   4       12.30       10.58        1.72 o
   4   7   4       47.85       50.81        3.02 o
  -4   8   4       43.20       51.27        7.40 o
  -3   8   4       57.35       65.32        4.71 o
  -2   8   4      375.60      356.53       11.08 o
  -1   8   4      396.95      414.39        8.45 o
   0   8   4        0.70        0.90        1.24 o
   1   8   4       29.30       31.99        1.66 o
   2   8   4      120.40      124.31        4.17 o
   3   8   4       73.00       73.66        5.59 o
  -3   9   4      223.50      229.76       15.10 o
  -2   9   4       -2.75        1.30        3.34 o
  -1   9   4        6.40        5.71        2.06 o
   0   9   4       12.90       16.81        2.16 o
   1   9   4       78.05       79.53        3.75 o
   2   9   4       34.50       34.41        4.92 o
  -7   0   5       47.80       45.44        7.70 o
  -6   0   5      139.80      127.88        5.10 o
  -5   0   5       16.30       21.92        1.30 o
  -4   0   5        2.50        1.69        0.90 o
  -3   0   5        0.20        0.06        0.63 o
  -2   0   5     1595.50     1486.36       23.50 o
  -1   0   5       -0.30        0.49        0.33 o
   0   0   5     9178.80     9730.48      168.70 o
   1   0   5    12528.70    12635.72      201.70 o
   2   0   5       45.40       45.60        1.20 o
   3   0   5      224.40      231.35        4.00 o
   4   0   5     3661.80     3615.64       51.20 o
   5   0   5        1.10        0.81        0.70 o
   6   0   5        1.80        0.01        2.10 o
  -7   1   5      281.65      233.78       12.71 o
  -6   1   5       48.45       65.51        2.49 o
  -5   1   5      905.80      918.84       13.38 o
  -4   1   5      190.65      187.72        3.04 o
  -3   1   5       82.25       92.29        1.49 o
  -2   1   5     2901.15     2804.96       39.08 o
  -1   1   5      542.25      571.58        6.74 o
   0   1   5      479.85      494.87        5.80 o
   1   1   5      282.90      270.01        3.55 o
   2   1   5     2297.25     2254.48       26.93 o
   3   1   5      455.35      456.67        5.37 o
   4   1   5     1423.30     1408.76       16.41 o
   5   1   5       31.75       40.54        0.99 o
   6   1   5       69.55       68.07        4.68 o
  -7   2   5       20.55       21.10        3.19 o
  -6   2   5       25.75       25.21        2.21 o
  -5   2   5      110.75      110.81        2.36 o
  -4   2   5      217.90      224.38        3.34 o
  -3   2   5        6.45        7.28        0.61 o
  -2   2   5      445.75      432.69        5.92 o
  -1   2   5     3302.55     3198.61       38.93 o
   0   2   5     4181.65     4393.28       42.71 o
   1   2   5     2163.75     2068.34       24.46 o
   2   2   5     2055.35     1882.45       20.43 o
   3   2   5       11.40        8.45        0.78 o
   4   2   5     2680.15     2484.70       32.78 o
   5   2   5      100.20       98.10        1.94 o
   6   2   5       19.60       21.68        3.60 o
  -6   3   5      145.85      130.21        5.74 o
  -5   3   5      624.15      637.51       11.09 o
  -4   3   5     1053.65     1043.71       14.00 o
  -3   3   5        6.65        6.30        0.50 o
  -2   3   5     2435.00     2316.50       36.13 o
  -1   3   5     1091.35     1076.24       11.86 o
   0   3   5      195.70      213.39        2.33 o
   1   3   5       48.30       50.58        0.92 o
   2   3   5     1057.45     1007.14       11.79 o
   3   3   5       25.90       24.50        0.74 o
   4   3   5      327.65      311.00        4.68 o
   5   3   5       59.20       54.81        2.42 o
   6   3   5       77.00       66.22        5.81 o
  -6   4   5       18.55       25.22        3.16 o
  -5   4   5       31.25       26.06        1.71 o
  -4   4   5      504.40      491.67        8.86 o
  -3   4   5      151.10      141.16        2.45 o
  -2   4   5      356.00      360.46        4.80 o
  -1   4   5     1130.55     1109.66       12.64 o
   0   4   5        6.60        2.26        0.64 o
   1   4   5      858.95      826.91        8.92 o
   2   4   5      390.70      353.03        4.71 o
   3   4   5      116.85      117.97        1.87 o
   4   4   5      428.95      409.01        6.84 o
   5   4   5       56.00       48.27        4.16 o
  -6   5   5      101.80       93.55        6.38 o
  -5   5   5        7.85       12.13        2.97 o
  -4   5   5      649.35      631.20       11.96 o
  -3   5   5      133.70      132.25        2.50 o
  -2   5   5      908.30      896.22       12.36 o
  -1   5   5       38.65       39.40        1.15 o
   0   5   5       19.70       27.09        0.97 o
   1   5   5       49.85       54.02        1.17 o
   2   5   5       43.35       45.98        1.10 o
   3   5   5       87.40       88.33        1.77 o
   4   5   5      107.10      122.22        3.34 o
   5   5   5       11.55       11.84        3.07 o
  -5   6   5      120.90      108.29        6.04 o
  -4   6   5       98.65       95.38        4.67 o
  -3   6   5       83.10       86.05        2.35 o
  -2   6   5       83.80       81.42        2.00 o
  -1   6   5       46.55       49.76        1.66 o
   0   6   5      135.35      154.51        2.47 o
   1   6   5      950.10      928.61       12.45 o
   2   6   5       22.75       29.71        1.03 o
   3   6   5       75.05       85.97        1.84 o
   4   6   5       17.85       18.04        2.62 o
   5   6   5       13.75       12.19        3.72 o
  -5   7   5       52.45       56.19        4.43 o
  -4   7   5      210.95      206.70        9.76 o
  -3   7   5      215.40      203.66        5.75 o
  -2   7   5       97.25      100.80        2.83 o
  -1   7   5      262.90      263.36        4.49 o
   0   7   5       25.70       29.13        1.46 o
   1   7   5       16.40       18.32        1.24 o
   2   7   5      109.45      125.01        2.30 o
   3   7   5        1.35        1.14        1.79 o
   4   7   5       18.20       20.42        4.09 o
  -4   8   5      124.45      117.11        8.49 o
  -3   8   5        6.60        8.68        2.53 o
  -2   8   5       21.90       21.09        2.24 o
  -1   8   5       44.85       47.22        2.30 o
   0   8   5       58.60       66.09        2.42 o
   1   8   5       94.40       95.28        2.72 o
   2   8   5       10.20        7.78        1.91 o
   3   8   5      223.95      224.52        9.84 o
  -3   9   5       17.20       16.35        6.10 o
  -2   9   5       23.60       20.22        5.02 o
  -1   9   5       92.70       93.86        4.46 o
   0   9   5       15.05       18.10        2.39 o
   1   9   5       -0.10        1.44        1.97 o
   2   9   5       30.05       31.05        4.05 o
  -7   0   6       50.30       61.78        7.20 o
  -6   0   6       16.90       23.06        2.40 o
  -5   0   6      831.20      817.66       18.60 o
  -4   0   6      978.10     1009.70       15.50 o
  -3   0   6        1.00        2.16        1.20 o
  -2   0   6     1038.60     1051.64       17.30 o
  -1   0   6       95.60       81.43        1.80 o
   0   0   6     1796.70     1729.12       30.00 o
   1   0   6      805.10      730.31       12.00 o
   2   0   6      247.90      247.74        4.20 o
   3   0   6      652.20      642.84       10.80 o
   4   0   6        0.10        0.88        0.82 o
   5   0   6        8.20       11.72        1.90 o
   6   0   6      198.80      196.86        9.20 o
  -7   1   6      244.80      243.01       14.11 o
  -6   1   6      117.70      106.46        3.34 o
  -5   1   6      291.40      259.22        4.59 o
  -4   1   6      475.00      481.94        6.40 o
  -3   1   6      332.00      311.75        5.08 o
  -2   1   6     1253.95     1248.45       16.68 o
  -1   1   6      755.70      771.59       10.39 o
   0   1   6     2399.40     2332.46       28.41 o
   1   1   6      451.95      426.26        5.38 o
   2   1   6     1253.60     1141.62       14.72 o
   3   1   6      961.50      998.59       11.35 o
   4   1   6      259.70      257.70        4.32 o
   5   1   6       38.55       47.52        1.70 o
   6   1   6       13.75       19.79        2.88 o
  -7   2   6      321.60      277.07       11.52 o
  -6   2   6      202.25      214.94        5.95 o
  -5   2   6      167.55      168.56        2.90 o
  -4   2   6      758.85      742.18       10.20 o
  -3   2   6      106.70       83.78        1.75 o
  -2   2   6       26.85       18.54        0.74 o
  -1   2   6     1610.60     1599.47       19.30 o
   0   2   6     1130.30     1106.45       12.08 o
   1   2   6      349.85      323.68        3.54 o
   2   2   6     1239.00     1219.24       12.13 o
   3   2   6      264.00      269.31        3.59 o
   4   2   6       77.55       80.93        1.35 o
   5   2   6       56.20       55.66        2.54 o
   6   2   6       98.75      102.36        7.11 o
  -6   3   6       10.75       14.21        2.45 o
  -5   3   6       66.85       58.01        1.63 o
  -4   3   6      621.70      596.74        9.06 o
  -3   3   6      472.45      470.50        5.98 o
  -2   3   6      962.60      917.16       14.64 o
  -1   3   6     1902.45     1794.95       23.38 o
   0   3   6      595.95      592.69        6.40 o
   1   3   6       50.75       48.04        0.96 o
   2   3   6      587.35      526.28        6.98 o
   3   3   6      674.80      650.44        7.62 o
   4   3   6       29.70       41.23        1.10 o
   5   3   6       67.45       67.85        4.14 o
  -6   4   6      116.50      123.33        6.17 o
  -5   4   6       30.55       33.47        2.91 o
  -4   4   6      180.40      180.04        3.02 o
  -3   4   6      143.00      151.38        2.84 o
  -2   4   6      846.35      844.92       10.92 o
  -1   4   6      239.05      251.03        3.41 o
   0   4   6      536.10      524.57        6.37 o
   1   4   6      347.75      336.38        4.80 o
   2   4   6      805.90      774.32        9.49 o
   3   4   6      701.95      688.99        8.46 o
   4   4   6      130.40      124.20        2.51 o
   5   4   6       47.40       50.76        3.92 o
  -6   5   6       23.00       25.86        4.87 o
  -5   5   6       69.50       81.34        4.06 o
  -4   5   6      627.00      604.00       10.29 o
  -3   5   6      329.25      331.78        5.19 o
  -2   5   6       98.50       98.16        1.97 o
  -1   5   6      164.65      156.43        2.88 o
   0   5   6     1555.60     1480.40       19.34 o
   1   5   6      548.90      538.00        7.64 o
   2   5   6       24.70       23.45        0.99 o
   3   5   6      180.00      187.78        3.17 o
   4   5   6       91.25       92.64        2.76 o
   5   5   6       16.95       13.62        3.72 o
  -5   6   6       46.40       46.84        4.32 o
  -4   6   6        4.45       10.06        2.59 o
  -3   6   6       57.55       65.37        1.89 o
  -2   6   6      197.65      203.13        3.77 o
  -1   6   6       66.90       73.58        1.75 o
   0   6   6      181.90      188.08        3.13 o
   1   6   6      359.30      367.75        5.42 o
   2   6   6      281.55      280.27        4.03 o
   3   6   6       81.15       90.13        2.13 o
   4   6   6      210.10      200.89        6.13 o
  -5   7   6      122.70      124.11        8.49 o
  -4   7   6      130.30      116.17        7.39 o
  -3   7   6       16.35       15.34        2.30 o
  -2   7   6      123.95      127.58        3.43 o
  -1   7   6       61.45       66.95        2.09 o
   0   7   6      405.05      417.70        6.54 o
   1   7   6      242.30      247.98        4.10 o
   2   7   6      113.20      116.56        2.40 o
   3   7   6       94.60      100.96        3.93 o
   4   7   6      109.10      111.97        5.91 o
  -4   8   6       11.80        1.10        7.20 o
  -3   8   6       24.95       21.54        3.24 o
  -2   8   6       25.75       22.58        2.39 o
  -1   8   6       34.75       36.69        2.19 o
   0   8   6       97.45       96.55        3.29 o
   1   8   6       10.30       13.16        1.77 o
   2   8   6       33.25       28.61        3.45 o
   3   8   6        6.25       11.56        3.08 o
  -2   9   6       35.20       26.33        4.74 o
  -1   9   6       27.85       21.04        3.38 o
   0   9   6       21.90       25.48        2.65 o
   1   9   6       48.10       42.26        4.82 o
  -7   0   7      184.60      187.84       16.30 o
  -6   0   7      186.40      184.96        6.80 o
  -5   0   7       29.10       27.31        1.90 o
  -4   0   7     1324.70     1306.54       29.20 o
  -3   0   7      125.30      136.04        2.70 o
  -2   0   7      679.20      653.18       11.30 o
  -1   0   7      695.40      631.70       11.50 o
   0   0   7     1012.10     1010.90       16.70 o
   1   0   7      857.30      770.83       13.10 o
   2   0   7      150.40      132.07        3.00 o
   3   0   7      130.50      133.82        2.80 o
   4   0   7       -0.60        0.64        1.70 o
   5   0   7       73.60       73.95        3.40 o
   6   0   7        8.40       18.44        4.10 o
  -7   1   7       70.00       69.08        8.80 o
  -6   1   7      522.70      504.80       12.00 o
  -5   1   7     1767.95     1691.40       31.90 o
  -4   1   7      495.15      488.39        7.06 o
  -3   1   7      539.65      530.68        6.87 o
  -2   1   7     6020.70     5788.67       68.46 o
  -1   1   7      750.80      732.23        9.56 o
   0   1   7      787.45      798.88        9.62 o
   1   1   7      172.90      159.25        1.95 o
   2   1   7      478.70      451.95        6.14 o
   3   1   7      284.25      279.41        3.73 o
   4   1   7      194.60      194.68        3.59 o
   5   1   7       36.60       43.00        1.91 o
   6   1   7       -0.30        9.52        4.93 o
  -6   2   7      140.40      130.68        5.22 o
  -5   2   7       35.70       45.78        1.27 o
  -4   2   7      492.55      489.25        6.81 o
  -3   2   7       38.85       46.02        1.19 o
  -2   2   7     1225.60     1144.56       15.05 o
  -1   2   7      469.55      439.65        5.96 o
   0   2   7     1673.45     1636.84       20.08 o
   1   2   7      161.00      159.33        1.95 o
   2   2   7       98.30       95.95        1.52 o
   3   2   7       34.15       35.09        1.03 o
   4   2   7      119.15      122.19        2.26 o
   5   2   7       18.40       15.88        2.35 o
  -6   3   7      210.40      213.45        8.42 o
  -5   3   7      428.80      416.79        7.31 o
  -4   3   7        9.40        8.60        0.81 o
  -3   3   7      774.05      768.59       10.32 o
  -2   3   7      136.00      128.61        2.47 o
  -1   3   7     1686.70     1584.43       21.43 o
   0   3   7      888.65      834.29       10.01 o
   1   3   7      198.95      204.97        2.51 o
   2   3   7      630.10      629.79        7.08 o
   3   3   7      511.45      513.44        6.84 o
   4   3   7      117.20      127.06        2.33 o
   5   3   7       11.30       10.79        3.50 o
  -6   4   7       73.55       74.33        4.87 o
  -5   4   7       17.50       18.14        2.95 o
  -4   4   7      194.40      191.54        3.26 o
  -3   4   7      535.75      541.26        9.02 o
  -2   4   7      234.30      226.21        3.72 o
  -1   4   7       86.15       89.15        1.63 o
   0   4   7     1516.95     1438.75       17.08 o
   1   4   7        8.55        9.23        0.64 o
   2   4   7      672.25      699.39        8.07 o
   3   4   7       28.35       29.16        0.99 o
   4   4   7        7.95        7.81        1.36 o
   5   4   7      173.25      164.89        7.89 o
  -6   5   7        3.25        5.89        6.09 o
  -5   5   7       86.65       88.52        5.09 o
  -4   5   7        1.00        1.96        0.94 o
  -3   5   7      116.65      119.70        2.30 o
  -2   5   7      751.75      769.37        9.88 o
  -1   5   7      151.25      147.82        2.51 o
   0   5   7      288.00      276.06        4.14 o
   1   5   7      317.05      321.20        4.40 o
   2   5   7      658.70      659.16       10.23 o
   3   5   7       86.95      100.24        1.88 o
   4   5   7       94.45       93.48        3.58 o
   5   5   7       17.05       22.69        3.83 o
  -5   6   7       21.55       24.07        3.50 o
  -4   6   7      125.30      119.49        5.41 o
  -3   6   7      211.20      220.84        4.66 o
  -2   6   7      115.40      123.14        2.57 o
  -1   6   7      223.80      229.27        3.88 o
   0   6   7      175.25      179.11        3.01 o
   1   6   7      235.10      224.96        3.76 o
   2   6   7      900.00      883.96       14.46 o
   3   6   7      107.00      114.12        2.90 o
   4   6   7       58.70       59.13        4.72 o
  -4   7   7       40.80       38.92        4.56 o
  -3   7   7       67.15       67.19        3.77 o
  -2   7   7      232.05      238.42        6.73 o
  -1   7   7       82.80       85.44        2.78 o
   0   7   7       76.80       83.58        2.27 o
   1   7   7      101.05      110.43        2.58 o
   2   7   7       29.70       33.86        1.59 o
   3   7   7       91.70       94.33        4.17 o
  -3   8   7        4.20        5.68        4.10 o
  -2   8   7      102.60      100.44        4.14 o
  -1   8   7       46.85       56.60        2.61 o
   0   8   7      125.35      123.58        4.03 o
   1   8   7       94.60       89.11        3.82 o
   2   8   7      247.00      239.99       11.92 o
  -2   9   7        9.55        7.01        4.12 o
  -1   9   7       30.25       31.39        3.04 o
   0   9   7       11.90        8.89        3.08 o
   1   9   7      165.45      173.23        8.22 o
  -6   0   8       35.50       48.15        2.70 o
  -5   0   8       -1.90        0.26        1.60 o
  -4   0   8      339.30      346.57        6.70 o
  -3   0   8     1795.70     1687.18       30.50 o
  -2   0   8      153.40      157.82        2.80 o
  -1   0   8     1881.80     1845.89       30.70 o
   0   0   8       61.70       64.78        1.80 o
   1   0   8      663.40      641.96       10.50 o
   2   0   8      468.70      484.14        7.70 o
   3   0   8      169.70      190.57        3.70 o
   4   0   8      318.10      332.88        7.00 o
   5   0   8       37.90       37.08        2.90 o
  -6   1   8        4.30        2.45        2.04 o
  -5   1   8      108.90      112.09        2.47 o
  -4   1   8      209.40      206.18        3.35 o
  -3   1   8      735.25      746.85        9.54 o
  -2   1   8      304.05      327.00        4.02 o
  -1   1   8       44.85       37.59        0.99 o
   0   1   8      547.60      501.41        6.37 o
   1   1   8        4.25        5.47        0.46 o
   2   1   8        9.40        9.48        0.79 o
   3   1   8      211.75      219.92        3.32 o
   4   1   8      596.55      583.21        9.92 o
   5   1   8        3.85        4.59        1.90 o
  -6   2   8        4.30        3.55        3.00 o
  -5   2   8       73.40       80.26        2.12 o
  -4   2   8      949.15      897.37       12.92 o
  -3   2   8      251.60      250.55        3.52 o
  -2   2   8      671.20      647.09        8.00 o
  -1   2   8      435.95      413.51        5.59 o
   0   2   8      962.60      945.11       11.75 o
   1   2   8      226.65      238.54        2.69 o
   2   2   8      180.15      173.92        2.37 o
   3   2   8     1480.70     1492.72       18.62 o
   4   2   8      227.80      227.04        4.24 o
   5   2   8       15.80       18.29        2.71 o
  -6   3   8      119.85       95.16        5.86 o
  -5   3   8       55.50       55.00        1.84 o
  -4   3   8      473.30      472.62        6.90 o
  -3   3   8      512.20      555.68        8.39 o
  -2   3   8      185.25      158.52        3.05 o
  -1   3   8       59.20       64.62        1.39 o
   0   3   8     1290.00     1242.13       14.84 o
   1   3   8       90.45       96.40        1.38 o
   2   3   8       36.70       40.19        0.92 o
   3   3   8      417.80      420.63        5.81 o
   4   3   8      116.90      124.36        3.28 o
   5   3   8       10.95        8.90        3.95 o
  -6   4   8       63.95       62.01        4.78 o
  -5   4   8      238.60      209.57        7.85 o
  -4   4   8      235.05      233.72        3.87 o
  -3   4   8      405.15      415.45        5.98 o
  -2   4   8     1838.05     1763.15       24.79 o
  -1   4   8       46.75       46.10        1.24 o
   0   4   8      830.95      804.02       10.51 o
   1   4   8      614.20      592.02        7.46 o
   2   4   8     1285.40     1199.72       15.45 o
   3   4   8      214.35      236.27        3.54 o
   4   4   8      202.25      190.54        5.18 o
   5   4   8       11.15       13.34        3.15 o
  -5   5   8      336.05      320.11       11.78 o
  -4   5   8       73.55       81.83        2.14 o
  -3   5   8      701.70      713.87       12.65 o
  -2   5   8        5.60        6.76        0.85 o
  -1   5   8      275.10      274.88        3.89 o
   0   5   8      772.60      758.59        9.83 o
   1   5   8      355.75      360.34        5.23 o
   2   5   8       63.70       64.21        1.52 o
   3   5   8       74.60       81.63        2.02 o
   4   5   8       14.45        9.57        3.02 o
  -5   6   8      117.00      116.82        6.37 o
  -4   6   8      123.95      135.88        5.12 o
  -3   6   8      264.65      266.40        5.73 o
  -2   6   8      777.20      726.60       13.80 o
  -1   6   8       58.20       60.64        1.87 o
   0   6   8      333.75      342.22        4.90 o
   1   6   8      598.40      575.41        8.98 o
   2   6   8       62.60       64.00        1.99 o
   3   6   8       77.35       74.98        3.19 o
   4   6   8      114.95      130.56        6.67 o
  -4   7   8       45.90       37.26        5.02 o
  -3   7   8      190.65      194.00        6.08 o
  -2   7   8       40.60       46.76        2.09 o
  -1   7   8       30.65       27.22        2.19 o
   0   7   8      123.70      127.82        2.87 o
   1   7   8       81.60       88.68        2.38 o
   2   7   8      212.95      204.02        6.21 o
   3   7   8       25.10       23.20        4.58 o
  -3   8   8       10.40        7.82        3.14 o
  -2   8   8       18.80       20.33        2.25 o
  -1   8   8       30.15       30.38        2.52 o
   0   8   8      228.05      220.96        6.90 o
   1   8   8       46.50       46.38        3.52 o
   2   8   8       48.35       50.33        5.32 o
  -1   9   8       64.90       70.44        4.03 o
   0   9   8      129.55      125.82        5.73 o
  -6   0   9      220.40      234.22        8.50 o
  -5   0   9       23.70       26.34        2.30 o
  -4   0   9       15.00       20.87        1.60 o
  -3   0   9      217.40      231.33        5.40 o
  -2   0   9       11.20       10.15        1.50 o
  -1   0   9      248.30      215.40        4.90 o
   0   0   9     1876.00     1825.47       31.10 o
   1   0   9      132.90      121.05        2.80 o
   2   0   9      157.60      159.99        3.20 o
   3   0   9       44.60       51.67        2.00 o
   4   0   9        5.00        4.77        1.90 o
   5   0   9       14.60       15.26        4.60 o
  -6   1   9       10.75       12.91        2.75 o
  -5   1   9       57.00       54.75        1.86 o
  -4   1   9      662.10      623.29       10.01 o
  -3   1   9     1403.70     1372.84       19.33 o
  -2   1   9      311.00      319.74        4.38 o
  -1   1   9      419.80      406.15        4.86 o
   0   1   9      402.30      410.24        4.75 o
   1   1   9     1263.90     1201.12       13.25 o
   2   1   9     1547.30     1461.89       22.18 o
   3   1   9      449.20      503.75        6.51 o
   4   1   9       16.65       22.12        1.38 o
   5   1   9       30.70       32.96        3.65 o
  -6   2   9      221.90      212.37       10.33 o
  -5   2   9       40.45       46.95        1.71 o
  -4   2   9        2.95        4.35        0.87 o
  -3   2   9      249.95      285.84        3.79 o
  -2   2   9      389.00      404.95        5.17 o
  -1   2   9      157.40      155.93        2.53 o
   0   2   9      532.50      572.26        7.07 o
   1   2   9      100.90       99.49        1.56 o
   2   2   9      330.40      370.97        4.10 o
   3   2   9      159.30      166.87        2.70 o
   4   2   9       39.20       48.26        1.89 o
   5   2   9       34.20       37.63        4.29 o
  -6   3   9        7.15        6.64        3.06 o
  -5   3   9       52.50       56.84        1.95 o
  -4   3   9      988.40      931.08       14.73 o
  -3   3   9       47.90       49.57        1.63 o
  -2   3   9      547.45      555.37        7.45 o
  -1   3   9      417.70      399.77        6.07 o
   0   3   9      382.40      368.82        4.92 o
   1   3   9      323.65      301.47        4.22 o
   2   3   9      442.30      456.79        5.57 o
   3   3   9      971.90     1013.52       14.74 o
   4   3   9       63.35       63.38        2.65 o
   5   3   9        7.40       16.17        3.74 o
  -6   4   9       35.80       32.67        5.20 o
  -5   4   9       40.80       32.16        3.39 o
  -4   4   9       11.45       12.15        1.17 o
  -3   4   9      206.20      231.04        3.53 o
  -2   4   9      662.35      722.39       10.16 o
  -1   4   9     1085.35     1049.59       13.82 o
   0   4   9      226.65      221.57        3.44 o
   1   4   9       39.45       45.78        1.10 o
   2   4   9      680.45      691.27        8.56 o
   3   4   9       67.95       70.25        1.89 o
   4   4   9      115.65      114.40        4.49 o
  -5   5   9       45.90       39.82        4.31 o
  -4   5   9       58.65       63.64        2.51 o
  -3   5   9      548.50      534.48       10.12 o
  -2   5   9      207.75      222.67        3.62 o
  -1   5   9       54.35       58.89        1.60 o
   0   5   9     1438.80     1377.78       19.84 o
   1   5   9      237.15      222.95        4.10 o
   2   5   9       32.20       32.36        1.27 o
   3   5   9      117.90      132.19        3.46 o
   4   5   9       10.65       12.18        3.04 o
  -5   6   9      134.80      121.94       13.20 o
  -4   6   9       28.70       19.40        2.95 o
  -3   6   9      179.15      186.55        4.46 o
  -2   6   9      288.85      304.20        7.03 o
  -1   6   9      681.80      649.55       12.75 o
   0   6   9      148.70      156.53        3.17 o
   1   6   9       71.65       77.80        2.13 o
   2   6   9      318.70      320.37        5.82 o
   3   6   9       14.25       13.12        2.37 o
  -4   7   9       59.60       60.39        7.70 o
  -3   7   9       44.25       53.96        3.04 o
  -2   7   9       67.40       81.14        2.85 o
  -1   7   9       47.90       45.81        2.48 o
   0   7   9      620.60      600.21       12.13 o
   1   7   9      354.75      361.87        7.40 o
   2   7   9      119.30      117.37        4.49 o
   3   7   9       32.90       33.28        5.14 o
  -3   8   9      122.30      116.71        7.88 o
  -2   8   9       37.30       47.00        2.91 o
  -1   8   9       92.25       86.42        5.09 o
   0   8   9       27.05       23.74        2.92 o
   1   8   9       20.05       19.00        3.58 o
  -6   0  10       42.20       37.70        6.20 o
  -5   0  10       95.20      101.12        4.50 o
  -4   0  10      193.90      204.37        5.80 o
  -3   0  10      399.70      391.20       10.00 o
  -2   0  10       67.80       87.55        2.30 o
  -1   0  10      793.90      767.79       13.80 o
   0   0  10      465.80      442.66        8.90 o
   1   0  10     1636.60     1488.42       26.50 o
   2   0  10       -0.90        8.78        2.28 o
   3   0  10        0.90        2.41        2.66 o
   4   0  10      130.40      128.51        4.80 o
  -6   1  10       27.80       28.94        3.76 o
  -5   1  10       83.40       83.24        2.63 o
  -4   1  10      635.05      644.24       10.69 o
  -3   1  10      784.40      772.64       11.64 o
  -2   1  10      127.55      134.79        2.27 o
  -1   1  10     1136.05     1075.66       13.17 o
   0   1  10      284.75      271.77        3.67 o
   1   1  10      482.65      483.04        5.74 o
   2   1  10     1260.15     1212.35       17.46 o
   3   1  10       15.40       21.14        1.17 o
   4   1  10       44.65       43.58        2.32 o
   5   1  10       11.80       10.79        3.89 o
  -6   2  10      146.35      150.32        7.92 o
  -5   2  10       84.50       88.72        2.62 o
  -4   2  10      577.45      570.60        8.63 o
  -3   2  10       67.85       75.58        1.62 o
  -2   2  10      292.30      298.23        4.27 o
  -1   2  10      127.80      129.16        2.46 o
   0   2  10     1285.15     1287.67       17.59 o
   1   2  10      232.20      224.23        3.01 o
   2   2  10      643.35      715.54        8.35 o
   3   2  10       60.45       67.51        1.84 o
   4   2  10       81.25       80.74        3.26 o
  -6   3  10       12.55       15.57        3.64 o
  -5   3  10      101.30      102.17        3.51 o
  -4   3  10      467.80      467.35        8.20 o
  -3   3  10      119.40      133.33        2.34 o
  -2   3  10       97.55       99.87        2.12 o
  -1   3  10      382.45      374.27        5.66 o
   0   3  10      482.10      483.55        6.59 o
   1   3  10      118.90      127.77        2.14 o
   2   3  10      232.60      248.59        3.38 o
   3   3  10       21.05       23.45        2.06 o
   4   3  10       56.90       51.24        3.19 o
  -5   4  10       47.25       47.35        4.01 o
  -4   4  10      148.65      161.09        3.55 o
  -3   4  10      461.50      443.89        7.39 o
  -2   4  10       40.85       46.15        1.60 o
  -1   4  10        8.55       14.92        1.03 o
   0   4  10      207.05      224.36        3.48 o
   1   4  10      515.90      503.65        7.04 o
   2   4  10      266.30      276.47        4.72 o
   3   4  10      102.25      104.35        4.05 o
   4   4  10       70.30       63.03        3.93 o
  -5   5  10      163.20      167.02        9.50 o
  -4   5  10       20.40       29.17        2.02 o
  -3   5  10      145.85      158.92        3.31 o
  -2   5  10       16.20       22.64        1.53 o
  -1   5  10      267.00      265.98        4.42 o
   0   5  10      218.05      223.98        3.96 o
   1   5  10       35.70       37.74        1.56 o
   2   5  10       41.00       47.25        1.74 o
   3   5  10       25.10       23.64        2.86 o
  -4   6  10       46.70       45.94        3.80 o
  -3   6  10       56.20       56.78        2.37 o
  -2   6  10       27.00       28.38        1.92 o
  -1   6  10        9.30       10.98        2.05 o
   0   6  10       61.35       69.69        2.43 o
   1   6  10        1.95        3.01        1.35 o
   2   6  10      110.70      109.84        3.41 o
   3   6  10       53.10       61.44        4.51 o
  -3   7  10       40.70       46.00        4.80 o
  -2   7  10        8.10        8.15        1.87 o
  -1   7  10       90.75       88.69        3.66 o
   0   7  10       70.35       67.07        3.30 o
   1   7  10       52.20       62.10        3.25 o
   2   7  10       33.90       33.74        3.08 o
  -2   8  10       24.80       18.32        5.00 o
  -1   8  10       22.80       27.09        2.73 o
   0   8  10      145.80      146.27        6.05 o
   1   8  10       93.80       87.27       10.60 o
  -6   0  11        1.50        0.10        5.20 o
  -5   0  11       35.50       31.38        3.40 o
  -4   0  11      508.60      506.57       15.30 o
  -3   0  11      692.90      717.06       17.60 o
  -2   0  11       28.00       25.76        1.80 o
  -1   0  11        1.60        3.43        1.40 o
   0   0  11      135.00      139.85        3.10 o
   1   0  11        0.00        0.88        0.01 o
   2   0  11      256.20      258.50        6.50 o
   3   0  11       29.90       40.70        2.40 o
   4   0  11      149.70      143.52        8.10 o
  -6   1  11      183.45      161.95        8.53 o
  -5   1  11       57.60       65.62        2.48 o
  -4   1  11      137.75      138.59        3.11 o
  -3   1  11      467.00      461.19        7.07 o
  -2   1  11     1186.00     1139.10       15.89 o
  -1   1  11      683.30      676.49        8.78 o
   0   1  11      977.35      953.94       12.59 o
   1   1  11      667.10      599.74        7.88 o
   2   1  11      146.40      137.74        3.13 o
   3   1  11       14.20       23.71        1.38 o
   4   1  11       84.30       60.55        3.96 o
  -6   2  11        2.70        2.73        4.31 o
  -5   2  11       13.05       11.81        1.49 o
  -4   2  11      225.45      216.92        4.62 o
  -3   2  11      266.05      291.08        4.41 o
  -2   2  11       76.75       89.24        1.80 o
  -1   2  11        8.75        9.87        0.97 o
   0   2  11      139.35      138.35        2.77 o
   1   2  11      274.20      283.18        3.68 o
   2   2  11        2.35        2.04        1.04 o
   3   2  11        1.10        5.29        1.42 o
   4   2  11      138.55      130.88        7.53 o
  -5   3  11      120.40      128.53        5.91 o
  -4   3  11       56.15       66.47        2.09 o
  -3   3  11      686.80      657.10       11.36 o
  -2   3  11       32.75       33.99        1.42 o
  -1   3  11      528.45      537.18        8.06 o
   0   3  11     2423.75     2286.05       31.77 o
   1   3  11       13.05       12.53        0.86 o
   2   3  11      493.35      469.73        7.92 o
   3   3  11       11.95       15.87        2.00 o
   4   3  11       94.85       90.18        5.42 o
  -5   4  11       18.20       15.73        3.58 o
  -4   4  11        5.90        7.02        1.14 o
  -3   4  11       24.90       34.14        1.48 o
  -2   4  11       24.15       27.03        1.40 o
  -1   4  11       97.60       99.39        2.27 o
   0   4  11       27.20       25.23        1.28 o
   1   4  11       49.50       49.20        1.69 o
   2   4  11       84.75       84.94        2.35 o
   3   4  11       50.40       51.00        3.40 o
  -5   5  11       28.60       29.87        5.80 o
  -4   5  11        2.20        1.24        1.70 o
  -3   5  11      131.10      138.71        3.41 o
  -2   5  11      105.00      103.10        3.19 o
  -1   5  11      102.45      110.13        3.15 o
   0   5  11      344.00      331.58        6.68 o
   1   5  11      410.20      392.98        8.82 o
   2   5  11      141.25      147.64        5.19 o
   3   5  11       48.80       44.35        5.19 o
  -4   6  11       19.60       21.03        2.90 o
  -3   6  11       16.35       19.69        2.95 o
  -2   6  11       69.10       70.46        3.33 o
  -1   6  11      132.55      130.64        4.28 o
   0   6  11       44.30       39.59        2.78 o
   1   6  11        7.75        9.62        1.93 o
   2   6  11        1.90        1.65        3.44 o
  -3   7  11      135.80      126.44        8.30 o
  -2   7  11      164.35      158.45        8.13 o
  -1   7  11       91.55       93.75        4.38 o
   0   7  11      218.35      220.95        7.53 o
   1   7  11       74.20       80.63        4.07 o
  -6   0  12       33.60       34.33        6.30 o
  -5   0  12       56.00       76.72        6.50 o
  -4   0  12        0.70        1.04        3.51 o
  -3   0  12      391.70      393.72       11.00 o
  -2   0  12      543.70      539.39       11.60 o
  -1   0  12      267.70      260.85        6.20 o
   0   0  12       16.00       18.57        1.50 o
   1   0  12      418.60      441.21        7.90 o
   2   0  12      211.70      288.37        7.30 o
   3   0  12      212.80      190.44        8.70 o
   4   0  12        6.00        4.99        3.50 o
  -6   1  12      136.00      116.28       12.70 o
  -5   1  12       94.75       92.79        4.46 o
  -4   1  12      344.05      369.50        9.35 o
  -3   1  12       38.45       39.54        1.65 o
  -2   1  12      305.10      306.80        5.22 o
  -1   1  12     1726.40     1653.03       22.23 o
   0   1  12     1077.00     1064.45       14.26 o
   1   1  12      414.70      432.38        5.17 o
   2   1  12       80.15       81.57        2.29 o
   3   1  12        8.20        8.62        1.77 o
   4   1  12       39.70       36.58        3.37 o
  -5   2  12      151.70      146.44        6.87 o
  -4   2  12       54.90       53.61        2.59 o
  -3   2  12      484.50      470.61        8.62 o
  -2   2  12      640.60      628.49        9.82 o
  -1   2  12      769.80      754.32       11.89 o
   0   2  12      494.00      498.40        7.00 o
   1   2  12      106.65      121.01        2.09 o
   2   2  12      148.55      170.47        3.80 o
   3   2  12       84.00       84.03        3.55 o
   4   2  12       54.75       53.67        5.48 o
  -5   3  12        5.70        7.50        3.02 o
  -4   3  12       64.95       81.78        2.72 o
  -3   3  12       72.70       78.63        2.15 o
  -2   3  12      227.30      219.15        4.13 o
  -1   3  12      138.30      133.18        3.43 o
   0   3  12      911.50      898.83       14.58 o
   1   3  12       26.50       31.12        1.36 o
   2   3  12      199.15      173.52        6.73 o
   3   3  12        6.05        4.20        3.04 o
  -5   4  12        9.70        9.68        5.80 o
  -4   4  12      102.50      109.05        4.76 o
  -3   4  12      384.00      377.85        7.73 o
  -2   4  12      229.50      225.95        5.15 o
  -1   4  12      137.50      160.14        3.24 o
   0   4  12      373.95      356.40        6.42 o
   1   4  12       27.15       28.47        1.58 o
   2   4  12       49.60       53.42        3.58 o
   3   4  12       55.05       60.17        4.99 o
  -4   5  12       48.80       52.41        3.60 o
  -3   5  12       75.95       79.51        3.51 o
  -2   5  12       14.90       14.69        1.84 o
  -1   5  12       38.85       48.52        2.19 o
   0   5  12       15.05       17.85        1.77 o
   1   5  12       77.95       72.03        3.08 o
   2   5  12       45.75       40.24        5.10 o
  -3   6  12      225.20      209.24       11.20 o
  -2   6  12       -1.45        0.95        2.08 o
  -1   6  12      106.35      102.10        4.26 o
   0   6  12        3.35        6.78        2.14 o
   1   6  12        7.40        8.88        2.45 o
   2   6  12       23.85       29.36        4.02 o
  -2   7  12       43.50       40.84        4.09 o
  -1   7  12       41.20       44.59        3.61 o
   0   7  12       43.75       42.93        3.54 o
  -5   0  13        7.40        9.41        5.40 o
  -4   0  13       23.10       29.01        4.10 o
  -3   0  13        6.10        8.74        3.10 o
  -2   0  13      389.70      364.68       12.30 o
  -1   0  13      183.70      196.96        5.50 o
   0   0  13        7.00        6.77        1.20 o
   1   0  13        8.50       10.59        1.00 o
   2   0  13       11.20       17.72        3.20 o
   3   0  13       16.40       18.41        3.70 o
  -5   1  13       21.60       19.11        3.16 o
  -4   1  13      221.50      203.28        7.63 o
  -3   1  13       12.80       16.83        2.10 o
  -2   1  13      113.00      112.89        3.34 o
  -1   1  13       54.80       61.85        2.15 o
   0   1  13      337.25      352.51        5.88 o
   1   1  13       25.90       21.43        1.10 o
   2   1  13        7.55       10.37        1.98 o
   3   1  13       28.60       28.07        2.83 o
  -5   2  13       22.25       30.01        3.02 o
  -4   2  13       12.25       13.58        1.75 o
  -3   2  13       76.90       76.79        2.74 o
  -2   2  13       66.30       67.01        2.73 o
  -1   2  13      129.05      134.22        3.63 o
   0   2  13       97.00      106.47        2.52 o
   1   2  13       34.30       31.86        1.59 o
   2   2  13       99.50       92.33        4.07 o
   3   2  13        5.80        4.33        3.62 o
  -5   3  13       38.60       26.18        5.50 o
  -4   3  13       67.30       77.00        3.28 o
  -3   3  13       80.35       80.31        2.92 o
  -2   3  13      177.05      169.79        4.34 o
  -1   3  13      358.30      361.49        8.49 o
   0   3  13       84.15       90.95        2.88 o
   1   3  13       93.25       75.88        2.81 o
   2   3  13        4.45        5.74        2.62 o
   3   3  13       21.40       22.18        3.93 o
  -4   4  13      113.50      112.38        4.70 o
  -3   4  13       10.65       11.27        1.96 o
  -2   4  13      101.65      103.04        3.66 o
  -1   4  13       -2.15        0.73        1.48 o
   0   4  13       45.95       50.08        2.55 o
   1   4  13      109.75      101.87        5.05 o
   2   4  13      161.40      144.50        9.20 o
  -4   5  13      132.60      147.62        6.70 o
  -3   5  13       60.55       69.20        4.18 o
  -2   5  13       46.75       44.53        3.08 o
  -1   5  13      123.15      120.37        5.73 o
   0   5  13       16.60       16.13        2.08 o
   1   5  13       40.80       39.88        3.68 o
   2   5  13       10.15       11.05        4.60 o
  -3   6  13       55.80       50.12        5.90 o
  -2   6  13       77.95       85.11        4.73 o
  -1   6  13       98.75       99.10        5.71 o
   0   6  13       84.95       76.13        4.79 o
   1   6  13       32.35       28.47        5.30 o
  -5   0  14       42.10       62.63        6.60 o
  -4   0  14      183.00      155.23       13.60 o
  -3   0  14        3.40        4.37        3.30 o
  -2   0  14      444.40      449.43       20.70 o
  -1   0  14       96.70       96.63        3.50 o
   0   0  14        0.10        0.02        0.89 o
   1   0  14       42.30       39.76        3.80 o
   2   0  14       -0.80        0.49        5.19 o
   3   0  14        1.10        2.36        4.50 o
  -5   1  14       94.90      119.27       10.70 o
  -4   1  14       57.30       63.90        4.37 o
  -3   1  14       17.80       18.44        2.83 o
  -2   1  14      107.90      114.55        3.64 o
  -1   1  14       30.55       36.12        2.02 o
   0   1  14       64.60       76.98        2.83 o
   1   1  14       97.70       96.37        4.00 o
   2   1  14       29.50       25.67        2.79 o
   3   1  14       50.25       54.41        5.59 o
  -5   2  14        5.40        3.92        4.00 o
  -4   2  14       95.90       95.43        5.55 o
  -3   2  14       73.50       78.63        4.52 o
  -2   2  14      168.40      181.70        4.87 o
  -1   2  14      175.50      168.83        4.90 o
   0   2  14       41.90       34.95        2.28 o
   1   2  14      110.90       99.56        5.52 o
   2   2  14       53.00       48.59        3.55 o
  -4   3  14      117.90      116.56        7.90 o
  -3   3  14        6.05        7.94        2.57 o
  -2   3  14       18.90       16.63        2.27 o
  -1   3  14       19.60       25.12        1.95 o
   0   3  14        2.80        2.55        1.70 o
   1   3  14       73.95       72.41        4.61 o
   2   3  14       28.80       30.47        4.43 o
  -4   4  14      147.00      141.76        8.70 o
  -3   4  14      140.60      150.71        5.49 o
  -2   4  14       27.45       31.05        2.45 o
  -1   4  14       26.00       30.52        2.90 o
   0   4  14       98.05      107.98        3.96 o
   1   4  14       77.95       73.60        5.51 o
   2   4  14       42.90       41.46        5.63 o
  -3   5  14       99.60       90.11        5.70 o
  -2   5  14       43.30       39.28        4.00 o
  -1   5  14       49.50       49.45        4.92 o
   0   5  14        0.45        2.55        2.51 o
   1   5  14       59.60       59.93        5.98 o
  -1   6  14        5.90        7.39        4.40 o
  -4   0  15       67.00       71.97        9.20 o
  -3   0  15        4.20        2.76        4.40 o
  -2   0  15      141.40      142.79        7.10 o
  -1   0  15       -0.50        0.46        2.55 o
   0   0  15      110.30       95.06        4.70 o
   1   0  15       -1.70        0.02        3.20 o
   2   0  15        8.20        0.89        5.30 o
  -4   1  15       58.85       61.61        5.58 o
  -3   1  15       28.40       21.58        3.35 o
  -2   1  15       33.60       28.50        3.63 o
  -1   1  15        2.40        2.80        2.53 o
   0   1  15       57.65       50.65        2.48 o
   1   1  15       23.85       23.80        2.86 o
   2   1  15        3.25        1.65        4.46 o
  -4   2  15       99.90      103.74        7.60 o
  -3   2  15       28.80       30.26        3.29 o
  -2   2  15      103.75      109.73        5.36 o
  -1   2  15        5.70        7.83        3.02 o
   0   2  15      120.20      109.54        5.75 o
   1   2  15       18.95       23.07        3.11 o
   2   2  15       24.20       18.64        6.10 o
  -3   3  15       17.10       18.79        3.50 o
  -2   3  15       99.20       95.76        5.33 o
  -1   3  15       24.80       26.05        2.48 o
   0   3  15       98.55       98.18        5.93 o
   1   3  15        3.15        4.21        3.45 o
  -3   4  15      106.50      105.95        7.60 o
  -2   4  15       14.30       14.06        3.00 o
  -1   4  15        5.70        5.83        2.80 o
   0   4  15       87.20       78.14       10.50 o
   1   4  15       51.10       74.87        8.30 o
  -1   5  15      110.90      115.90        6.40 o
  -3   0  16        9.10        3.30        3.70 o
  -2   0  16       35.70       38.84        4.40 o
  -1   0  16       14.30       15.29        2.60 o
   0   0  16      211.10      180.72       15.50 o
   1   0  16        4.60        6.09        4.80 o
  -3   1  16        7.40        6.60        3.30 o
  -2   1  16       27.90       27.24        3.29 o
  -1   1  16       16.60       18.08        2.78 o
   0   1  16      165.90      145.84        9.45 o
   1   1  16       37.85       24.90        5.25 o
  -3   2  16       30.20       28.26        3.90 o
  -2   2  16       27.00       24.19        3.30 o
  -1   2  16       15.10       15.38        3.20 o
   0   2  16       60.00       49.90        9.50 o
   1   2  16       24.00       28.56        6.40 o
  -2   3  16        2.90        1.36        2.60 o
  -1   3  16        8.70        7.91        3.90 o
   0   3  16      260.80      211.00       16.40 o
  -2   0  17        4.70        2.95        3.80 o
  -1   0  17       55.10       54.66        8.70 o
   0   0  17      182.90      164.45       18.30 o
  -2   1  17       70.00       69.89        5.90 o
  -1   1  17      102.90      101.75       11.60 o
